# Supplementary material for: Var∣Decrypt: a novel and user-friendly tool to explore and prioritize variants in whole-exome sequencing data
Source: Epigenetics Chromatin. 2023 Jun 14;16:23. doi: 10.1186/s13072-023-00497-4 (PMC10265870; doi:10.1186/s13072-023-00497-4)
Supplement: Supplementary file 3 — Additional file 3: Table S2. Variants and protein metrics. [file 13072_2023_497_MOESM3_ESM.xls]

## Sheet: SuppTable2_Variantprotein info
		Supplementary Table 2. Variants and protein metrics.
		The table depicts the Var l Decrypt output for the protein and variant metrics indicting the position of the mutations within the protein and cDNA sequence.
Chromosome	Start_Position	End_Position	Reference Allele	Tumor Seq_Allele2	Tumor Sample Barcode	Hugo Symbol	Variant Classification	tx	exon	txChange	aaChange	Variant_Type	Func.refGene	Gene.refGene	ExonicFunc.refGene	Amino acid change	cytoBand	SIFT_score	SIFT_pred	Polyphen2_HDIV_score	Polyphen2_HDIV_pred	Polyphen2_HVAR_score	Polyphen2_HVAR_pred	LRT_score	LRT_pred	MutationTaster_score	MutationTaster_pred	MutationAssessor_score	MutationAssessor_pred	FATHMM_score	FATHMM_pred	PROVEAN_score	PROVEAN_pred	VEST3_score	CADD_raw	CADD_phred	DANN_score	fathmm-MKL coding score	fathmm-MKL coding pred	MetaSVM score	MetaSVM pred	MetaLR score	MetaLR pred	integrated fitCons score	integrated confidence value	GERP++ RS	phyloP7way vertebrate	phyloP20way mammalian	phastCons7way vertebrate
chr4	106162520	106162520	G	C	m_13_D	TET2	Missense_Mutation	NM_001127208	exon4	c.G3434C	p.G1145A	SNP	exonic	TET2	nonsynonymous SNV	TET2:NM_001127208:exon4:c.G3434C:p.G1145A	4q24	0.112	T	0.944	P	0.776	P	.	.	1	D	1.265	L	1.45	T	-4.97	D	0.77	3.813	23.4	0.995	0.987	D	-1.036	T	0.120	T	0.651	0	5.23	-0.023	0.079	0.999
chr4	106162526	106162526	T	A	m_13_D	TET2	Missense_Mutation	NM_001127208	exon4	c.T3440A	p.F1147Y	SNP	exonic	TET2	nonsynonymous SNV	TET2:NM_001127208:exon4:c.T3440A:p.F1147Y	4q24	0.675	T	0.052	B	0.027	B	.	.	1	D	-1.365	N	1.58	T	1.35	N	0.418	0.775	9.309	0.868	0.803	D	-1.017	T	0.020	T	0.651	0	4.87	0.048	0.086	1.000
chr4	106162552	106162552	A	G	m_13_D	TET2	Missense_Mutation	NM_001127208	exon4	c.A3466G	p.N1156D	SNP	exonic	TET2	nonsynonymous SNV	TET2:NM_001127208:exon4:c.A3466G:p.N1156D	4q24	0.148	T	0.066	B	0.067	B	.	.	1	D	0.805	L	1.22	T	-2.14	N	0.214	2.221	17.65	0.993	0.983	D	-1.098	T	0.066	T	0.651	0	4.86	0.069	0.237	1.000
chr4	106162570	106162570	G	A	m_13_D	TET2	Missense_Mutation	NM_001127208	exon4	c.G3484A	p.E1162K	SNP	exonic	TET2	nonsynonymous SNV	TET2:NM_001127208:exon4:c.G3484A:p.E1162K	4q24	0.022	D	0.291	B	0.157	B	.	.	1	D	1.04	L	1.12	T	-3.1	D	0.368	3.156	22.6	0.998	0.919	D	-1.050	T	0.082	T	0.651	0	4.42	0.034	0.154	0.998
chr4	106162571	106162571	A	C	m_13_D	TET2	Missense_Mutation	NM_001127208	exon4	c.A3485C	p.E1162A	SNP	exonic	TET2	nonsynonymous SNV	TET2:NM_001127208:exon4:c.A3485C:p.E1162A	4q24	0.007	D	0.82	P	0.41	B	.	.	1	D	1.73	L	1.11	T	-4.73	D	0.601	3.220	22.7	0.994	0.964	D	-0.959	T	0.125	T	0.651	0	4.98	0.042	0.157	0.997
chr4	106162573	106162573	A	C	m_13_D	TET2	Missense_Mutation	NM_001127208	exon4	c.A3487C	p.I1163L	SNP	exonic	TET2	nonsynonymous SNV	TET2:NM_001127208:exon4:c.A3487C:p.I1163L	4q24	0.314	T	0.013	B	0.028	B	.	.	1	D	-0.05	N	1.35	T	-0.3	N	0.217	1.471	13.16	0.953	0.877	D	-1.051	T	0.038	T	0.651	0	3.64	0.075	0.157	0.998
chr4	106180893	106180893	G	T	m_17_D	TET2	Missense_Mutation	NM_001127208	exon7	c.G3921T	p.R1307S	SNP	exonic	TET2	nonsynonymous SNV	TET2:NM_001127208:exon7:c.G3921T:p.R1307S	4q24	0.001	D	1.0	D	0.997	D	.	.	1	D	2.74	M	2.48	T	-5.36	D	0.954	5.530	26.3	0.997	0.829	D	-1.104	T	0.090	T	0.707	0	2.46	-0.011	0.135	0.999
chr4	106196213	106196213	C	T	m_17_D	TET2	Nonsense_Mutation	NM_001127208	exon11	c.C4546T	p.R1516X	SNP	exonic	TET2	stopgain	TET2:NM_001127208:exon11:c.C4546T:p.R1516X	4q24	.	.	.	.	.	.	.	.	1	D	.	.	.	.	.	.	.	12.788	40	0.997	0.740	D	.	.	.	.	0.672	0	3.36	0.871	0.892	0.440
chr4	106164068	106164068	G	A	m_24_D	TET2	Missense_Mutation	NM_001127208	exon5	c.G3578A	p.C1193Y	SNP	exonic	TET2	nonsynonymous SNV	TET2:NM_001127208:exon5:c.G3578A:p.C1193Y	4q24	0.0	D	1.0	D	0.999	D	.	.	1	D	2.38	M	0.8	T	-10.54	D	0.958	5.981	27.8	0.997	0.992	D	-1.229	T	0.046	T	0.707	0	5.81	0.917	1.048	1.000
chr4	106193748	106193748	C	T	m_24_D	TET2	Nonsense_Mutation	NM_001127208	exon10	c.C4210T	p.R1404X	SNP	exonic	TET2	stopgain	TET2:NM_001127208:exon10:c.C4210T:p.R1404X	4q24	.	.	.	.	.	.	.	.	1	A	.	.	.	.	.	.	.	15.032	49	0.998	0.977	D	.	.	.	.	0.563	0	5.11	0.871	0.935	0.987
chr4	106164061	106164061	C	T	m_4_D	TET2	Nonsense_Mutation	NM_001127208	exon5	c.C3571T	p.Q1191X	SNP	exonic	TET2	stopgain	TET2:NM_001127208:exon5:c.C3571T:p.Q1191X	4q24	.	.	.	.	.	.	.	.	1	A	.	.	.	.	.	.	.	13.110	41	0.998	0.986	D	.	.	.	.	0.707	0	5.91	0.871	0.935	1.000
[truncated: 2 more columns]
